# Supplementary material for: Association between Objectively Measured Sedentary Behaviour and Sleep Quality in Japanese Adults: A Population-Based Cross-Sectional Study
Source: Int J Environ Res Public Health. 2022 Mar 7;19(5):3145. doi: 10.3390/ijerph19053145 (PMC8910757; doi:10.3390/ijerph19053145)
Supplement: Supplementary file 1 [file ijerph-19-03145-s001.zip]

Archive with 1 entries (1 files):
- ijerph-1584468-supplementary.pdf
